# Supplementary material for: Mechanism for inverted-repeat recombination induced by a replication fork barrier
Source: Nat Commun. 2022 Jan 10;13:32. doi: 10.1038/s41467-021-27443-w (PMC8748988; doi:10.1038/s41467-021-27443-w)
Supplement: Supplementary file 4 — Supplementary Data 1 [file 41467_2021_27443_MOESM4_ESM.xlsx]

## Sheet: Feuil2
	Color code	blue compares glucose frequencies (-Tus)				Color code	blue compares glucose distributions (-Tus)
		red compares galactose frequencies (+Tus)					red compares galactose distributions (+Tus)
		purple compares glucose (-Tus) with galactose (+Tus) frequencies					purple compares glucose (-Tus) with galactose (+Tus) distributions
	Panel	Figure 1c				Panel	Figure 1f
	Statistical Test	one-way Anova with Boneferroni post-test				Statistical Test	Chi-Square test
		comparison	p-value				comparison	p-value	chi^2 statistic
		no TER vs perm	.547706				(-Tus) vs (+ Tus)	.654721	0.2
		no TER vs block	.232364
		perm vs block	>.999999			Panel	Figure 2b
		no TER vs perm	>.999999			Statistical Test	Chi-Square test
		no TER vs block	<.000001				comparison	p-value	chi^2 statistic
		perm vs block	<.000001				rad51Δ vs WT	.003253	8.6596
		no TER (glucose) vs no TER (galactose)	>.999999				rad59Δ vs WT	.076912	3.129
		perm (glucose) vs perm (galactose)	.39242				rad51Δ vs rad59Δ	.000019	18.331
		block (glucose) vs block (galactose)	<.000001
						Panel	Figure 2e
	Panel	Figure 2a				Statistical Test	Chi-Square test
	Statistical Test	one-way Anova with Boneferroni post-test					comparison	p-value	chi^2 statistic
		comparison	p-value				rad51Δ vs WT	.182589	1.7764
		rad51Δ vs WT	.000009				rad59Δ vs WT	.734235	0.1153
		rad59Δ vs WT	.080378				rad51Δ vs rad59Δ	.333998	0.9333
		rad51Δ vs rad59Δ	.695027
						Panel	Supplementary Fig 2.c
	Panel	Figure 2c				Statistical Test	Chi-Square test
	Statistical Test	one-way Anova with Boneferroni post-test					comparison	p-value	chi^2 statistic
		comparison	p-value				MMS 0.02% vs no drug	.266572	1.2343
		rad51Δ vs WT	<.000001				CPT 3μg.mL-1 vs no drug	.069732	3.2893
		rad59Δ vs WT	<.000001				HU 10mM vs no drug	.868193	0.0275
		rad51Δ vs rad59Δ	.001688
						Panel	Supplementary Fig 3.a
	Panel	Figure 3a				Statistical Test	Chi-Square test
	Statistical Test	one-way Anova with Boneferroni post-test					comparison	p-value	chi^2 statistic
		comparison	p-value				mph1Δ vs WT	.757818	0.0951
		rad51Δ vs WT	.000006				mph1Δrad5Δ vs WT	.038892	4.2656
		rad51-II3A vs WT	<.000001
		rad51Δ vs rad51-II3A	.311996			Panel	Supplementary Fig 3.b
		rad51Δ vs WT	<.000001			Statistical Test	Chi-Square test
		rad51-II3A vs WT	<.000001				comparison	p-value	chi^2 statistic
		rad51Δ vs rad51-II3A	.303371				mus81Δyen1Δ vs WT	.17676	1.8247
	Panel	Figure 3b				Panel	Supplementary Fig 3.c
	Statistical Test	one-way Anova with Boneferroni post-test				Statistical Test	Chi-Square test
		comparison	p-value				comparison	p-value	chi^2 statistic
		rad52-R70A vs WT	<.000001				pol32Δ vs WT	.146055	2.113
		rad52-R70A vs WT	<.000001
	Panel	Figure 3c
	Statistical Test	one-way Anova with Boneferroni post-test
		comparison	p-value
		srs2Δ vs WT	.004051
		rad57Δ vs WT	<.000001
		rad57Δsrs2Δ vs WT	.006568
		rad57Δ vs rad57Δsrs2Δ	.059359
		srs2Δ vs WT	<.000001
		rad57Δ vs WT	<.000001
		rad57Δsrs2Δ vs WT	<.000001
		rad57Δ vs rad57Δsrs2Δ	.000007
	Panel	Figure 3d
	Statistical Test	one-way Anova with Boneferroni post-test
		comparison	p-value
		csm2Δ vs WT	.0049
		rad54Δ vs WT	<.000001
		csm2Δ vs WT	<.000001
		rad54Δ vs WT	.000004
	Panel	Figure 4a
	Statistical Test	one-way Anova with Boneferroni post-test
		comparison	p-value
		rad5Δ vs WT	.285509
		mph1Δ vs WT	>.999999
		rad5Δmph1Δ vs WT	.000084
		rad5Δ vs WT	>.999999
		mph1Δ vs WT	.058627
		rad5Δmph1Δ vs WT	<.000001
	Panel	Figure 4b
	Statistical Test	one-way Anova with Boneferroni post-test
		comparison	p-value
		mre11Δ vs WT	<.000001
		exo1Δ vs WT	>.999999
		sgs1Δ vs WT	.898565
		pif1-m2 vs WT	>.999999
		pif1-m2 dna2Δ vs WT	>.999999
		pif1-m2 vs pif1-m2 dna2Δ	>.999999
		mre11Δ vs WT	<.000001
		exo1Δ vs WT	<.000001
		sgs1Δ vs WT	.001388
		pif1-m2 vs WT	>.999999
		pif1-m2 dna2Δ vs WT	.000001
		pif1-m2 vs pif1-m2 dna2Δ	.002166
	Panel	Figure 4c
	Statistical Test	one-way Anova with Boneferroni post-test
		comparison	p-value
		rad1Δ vs WT	.000025
		mus81Δ vs WT	>.999999
		mus81Δyen1Δ vs WT	<.000001
		rad1Δ vs WT	<.000001
		mus81Δ vs WT	.511503
		mus81Δyen1Δ vs WT	.02798
	Panel	Figure 4d
	Statistical Test	one-way Anova with Boneferroni post-test
		comparison	p-value
		pol32Δ vs WT	.000497
		rev3Δ vs WT	>.999999
		pol32Δrev3Δ vs WT	>.999999
		pol32Δrev3Δ vs pol32Δ	>.999999
		pol32Δ vs WT	<.000001
		rev3Δ vs WT	.07584
		pol32Δrev3Δ vs WT	<.000001
		pol32Δrev3Δ vs pol32Δ	>.999999
	Panel	Supplementary Fig 2b
	Statistical Test	one-way Anova with Boneferroni post-test
		comparison	p-value
		no drug vs MMS 0.02%	<.000001
		no drug vs CPT 3μg.mL-1	<.000001
		no drug vs HU 10mM	.003231
	Panel	Supplementary Fig 2d
	Statistical Test	one-way Anova with Boneferroni post-test
		comparison	p-value
		no drug vs MMS 0.02%	.00365
		no drug vs HU 200mM	>.999999
		no drug vs HU 400mM	>.999999
	Panel	Supplementary Fig 2e
	Statistical Test	one-way Anova with Boneferroni post-test
		comparison	p-value
		MMS 0.005%: WT vs rad51Δ	<.000001
		MMS 0.005%: WT vs rad59Δ	.000012
		CPT 0.5μg.mL-1: WT vs rad51Δ	<.000001
		CPT 0.5μg.mL-1: WT vs rad59Δ	<.000001
