# Supplementary material for: Mechanism for inverted-repeat recombination induced by a replication fork barrier
Source: Nat Commun. 2022 Jan 10;13:32. doi: 10.1038/s41467-021-27443-w (PMC8748988; doi:10.1038/s41467-021-27443-w)
Supplement: Supplementary file 6 — Source Data [file 41467_2021_27443_MOESM6_ESM.xlsx]

## Sheet: Feuil1
Fig 1c								Fig 1f
	-	perm	block	-	perm	block				block	block
	0.1	0.47	0.13	0.4	1.4	8.84			inversions	19	21
	0.7	0.18	0.23	0.18	0.45	2.57			conversions	21	19
	0.5	1.1	0.49	0.05	0.43	6.96
	0.78	0.85	1.64	0.06	0.24	17.76
	0.35	2.4	0.17	0.6	0.28	8.08
	0.6	0.89	0.26	0.64	1.79	15.81
	0.29	2.64	0.29	0.19	0.1	7.08
	1.27	0.27	1.03	0.18	0.54	15.25
	0.06	0.22	0.35	0.93	0.16	7.07
	0.88	0.97	0.54	0.58	0.36	10.99
	0.28	0.25	0.46		0.33	9.9
	0.44	2.76	0.12		0.1	9.28
	0.51		0.37			39.35
	0.15		1.43			11.51
			0.82			17.29
			2.59			18.89
			3			2.5
			1.47			17.4
			0.93			15.1
			0.92			6.88
			0.42			15.7
			1.97			6.49
			0.53			24.46
			1.26			7.36
			0.84			8.17
			0.26			1.52
			0.73			3.62
			0.43			3
			0.24			6.85
			0.58			3.38
			0.32			8.9
			0.49			4.05
			1.11			4.77
			0.95			3.78
			0.66			4.39
			0.31			9.46
			0.67			20
			0.47			16.2
			0.47			9.18
			0.29			23.9
			0.09			5.3
			2.35			15
			1.25			16.3
			5			20.8
			2.05			8.95
			4.09			8.29
			6.15			6.32
			0.57			13.54
			0.56			16.8
			0.91			3.16
			2.65			7.2
			0.56			15.65
			1.26			8.65
			0.51			3.26
			0.41			2.69
			0.52			6.85
			1			4.24
			0.21			10.29
			0.18			3.62
			0.13			9
			0.66			11.83
			0.38			13.3
			0.18			7.6
			1.46			6.4
			0.25			5.61
			0.7			16.48
			0.4			5.5
			2.4			6.96
			0.28			9.27
			0.75			8.03
			0.36			3.6
			0.29			10.6
			0.47			10
			0.51			3.7
			0.19			3
			0.29			7
			1.08			5.3
			1.73			4.55
			0.9			2.2
			1.53			4
			0.98			3.5
			0.83			7.5
			1.09			29.8
			1.42			18
			0.65			13.14
			1.17			24
			0.36			10
			0.2			4.17
			0.45			7.69
			0.92			17.2
			0.33			10.21
			0.58			6.48
			0.46			3.3
			0.49			4
			0.39			10
			0.29			9.07
			0.54			2.6
			1.26			9.6
			0.84			7.36
			0.26			8.17
			0.73			1.52
			0.43			3.62
			0.24			3
			0.88			6.85
			0.8			4.84
			1.26			5.16
			0.99			3.87
			0.55			13.95
			0.66			9.52
			0.84			26.36
			0.12			4.37
			0.26			4.27
			0.38			10.66
			1.33			6.58
			0.88			4.46
			1.7			4.62
			0.88			8.16
			0.43			5.56
			2.98			3.86
			2.69			10.48
			1.23			19.15
			1.73			18.6
			0.3			18.53
			0.76			11.91
			1.45			13.13
			1.06			13.8
						35

## Sheet: Feuil2
Fig 2a							Fig 2b						Fig 2c							Fig 2e
	WT	rad51Δ	rad59Δ	rad51Δ rad59Δ	rad52Δ				WT	rad51Δ	rad59Δ			WT	rad51Δ	rad59Δ	rad51Δ rad59Δ	rad52Δ				WT	rad51Δ	rad59Δ
	0.13	0.05	0.96	0	0			inversions	19	21	9			8.84	0.29	0.6	0	0			inversions	21	13	17
	0.23	0	0.82	0	0			conversions	21	4	24			2.57	0.23	0.15	0	0			conversions	19	22	18
	0.49	0.01	0.67	0	0			not determined	0	0	3			6.96	0.38	0.45	0	0			not determined	0	5	1
	1.64	0.26	0.37	0	0									17.76	0.18	0.83	0	0
	0.17	0.49	0.4	0	0									8.08	0.18	2.4	0	0
	0.26	0.14	0.24	0	0									15.81	0.16	4.43	0	0
	0.29	0.1	0.95											7.08	0.3	1.22
	1.03	0.43	1.88											15.25	4.67	0.63
	0.35	0.2	0.82											7.07	0.73	0.35
	0.54	0.48	0.36											10.99	0.13	6.25
	0.46	0.32	0.63											9.9	0.28	0.37
	0.12	0.66	0.52											9.28	0.51	0.51
	0.37	2.23	0.12											39.35	2.1	1.57
	1.43	0.34	0.31											11.51	0.58	0.39
	0.82	0.09	0.07											17.29	0.83	0.53
	2.59	2.33	0.27											18.89	0.24	1.19
	3	0.6	0.72											2.5	0.66	0.94
	1.47	0.62	0.28											17.4	0.71	1.92
	0.93	0.38	0.52											15.1	0.21
	0.92	0.18	0.63											6.88	0.17
	0.42	0.44	0.07											15.7	0.09
	1.97	0.19	0.18											6.49	0.02
	0.53	0.4	0.92											24.46	0.05
	1.26	0.45	0.29											7.36	0
	0.84	1												8.17	0.03
	0.26	1												1.52	0.63
	0.73	0.48												3.62	0.8
	0.43	0.23												3	0.93
	0.24	0.52												6.85	0.85
	0.58	0.17												3.38	0.36
	0.32	0.13												8.9	0.75
	0.49	1.24												4.05	0.29
	1.11	0.19												4.77	1.85
	0.95	0.33												3.78	0.32
	0.66	0.33												4.39	1.05
	0.31	0.76												9.46	2.19
	0.67	0.09												20	0.38
	0.47	0.5												16.2	0.29
	0.47	0.11												9.18	1.04
	0.29	0.51												23.9	0.68
	0.09	0.68												5.3	0.2
	2.35	0.5												15	0.2
	1.25	0.73												16.3	0.77
	5	0.02												20.8	0.17
	2.05	0.45												8.95	0.28
	4.09	0.24												8.29	0.27
	6.15	0												6.32	0.26
	0.57	0.07												13.54	1.06
	0.56	0.58												16.8	0.19
	0.91	0.69												3.16	0.1
	2.65	0.3												7.2	2.65
	0.56	0.05												15.65	1.26
	1.26	0.82												8.65	1.31
	0.51	1.32												3.26
	0.41													2.69
	0.52													6.85
	1													4.24
	0.21													10.29
	0.18													3.62
	0.13													9
	0.66													11.83
	0.38													13.3
	0.18													7.6
	1.46													6.4
	0.25													5.61
	0.7													16.48
	0.4													5.5
	2.4													6.96
	0.28													9.27
	0.75													8.03
	0.36													3.6
	0.29													10.6
	0.47													10
	0.51													3.7
	0.19													3
	0.29													7
	1.08													5.3
	1.73													4.55
	0.9													2.2
	1.53													4
	0.98													3.5
	0.83													7.5
	1.09													29.8
	1.42													18
	0.65													13.14
	1.17													24
	0.36													10
	0.2													4.17
	0.45													7.69
	0.92													17.2
	0.33													10.21
	0.58													6.48
	0.46													3.3
	0.49													4
	0.39													10
	0.29													9.07
	0.54													2.6
	1.26													9.6
	0.84													7.36
	0.26													8.17
	0.73													1.52
	0.43													3.62
	0.24													3
	0.88													6.85
	0.8													4.84
	1.26													5.16
	0.99													3.87
	0.55													13.95
	0.66													9.52
	0.84													26.36
	0.12													4.37
	0.26													4.27
	0.38													10.66
	1.33													6.58
	0.88													4.46
	1.7													4.62
	0.88													8.16
	0.43													5.56
	2.98													3.86
	2.69													10.48
	1.23													19.15
	1.73													18.6
	0.3													18.53
	0.76													11.91
	1.45													13.13
	1.06													13.8
														35

## Sheet: Feuil3
Fig 3a								Fig 3b								Fig 3c										Fig 3d
	WT	rad51Δ	rad51-II3A	WT	rad51Δ	rad51-II3A			WT	rad52Δ	rad52-R70A	WT	rad52Δ	rad52-R70A			WT	srs2Δ	rad57Δ	rad57Δ srs2Δ	WT	srs2Δ	rad57Δ	rad57Δ srs2Δ			WT	csm2Δ	rad54Δ	WT	csm2Δ	rad54Δ
	0.13	0.05	0.18	8.84	0.29	0.22			0.13	0	0.03	8.84	0	0.33			0.13	0.69	0.07	0.21	8.84	49.44	0.16	1.28			0.13	2.5	0.11	8.84	6.98	1.57
	0.23	0	0.28	2.57	0.23	0.85			0.23	0	0.14	2.57	0	0.1			0.23	3.27	0	0.32	2.57	16.3	0.24	1.18			0.23	1.43	0.02	2.57	6.59	0.61
	0.49	0.01	0.16	6.96	0.38	0.16			0.49	0	0.33	6.96	0	0.29			0.49	0.29	0.02	0.23	6.96	25.45	0.37	1.17			0.49	0.89	0.06	6.96	3.44	0.24
	1.64	0.26	0.94	17.76	0.18	0.26			1.64	0	0.18	17.76	0	0.18			1.64	0.85	0.28	0.66	17.76	31.25	0.07	0.43			1.64	0.64	0.33	17.76	1.36	0.11
	0.17	0.49	0.3	8.08	0.18	1.1			0.17	0	0.02	8.08	0	0.17			0.17	0.83	0.01	0.2	8.08	17.19	0.06	0.64			0.17	0.68	0.05	8.08	3.68	0.34
	0.26	0.14	0.14	15.81	0.16	0.66			0.26	0	0.41	15.81	0	0.36			0.26	0.93	0.19	0.33	15.81	44.62	0.2	0.63			0.26	1.23	0.19	15.81	5.97	0.28
	0.29	0.1	0.04	7.08	0.3	0.09			0.29		0.15	7.08		0.37			0.29	0.96	0.04	0.13	7.08	29.81	0.05	0.15			0.29	1.89	0.06	7.08	6.5	1.71
	1.03	0.43	0	15.25	4.67	0.14			1.03		0.04	15.25		0.82			1.03	1.79	0	0.48	15.25	16.84	0.1	0.71			1.03	2.12	0.01	15.25	3.54	0.11
	0.35	0.2	0.47	7.07	0.73	0.24			0.35		0.14	7.07		0.41			0.35	1	0.11	0.42	7.07	30	0.08	0.4			0.35	0.57	0	7.07	2.41	0.37
	0.54	0.48	0	10.99	0.13	0.48			0.54		0.04	10.99		0.36			0.54	1.81	0	0.22	10.99	38.8	0.92	0.25			0.54	1.8	0.02	10.99	4.38	1.15
	0.46	0.32	0.45	9.9	0.28	0.63			0.46		0.19	9.9		0.97			0.46	1.02	0.03	0.24	9.9	74.13	0	0.47			0.46	1.08	0.18	9.9	4.53	0.12
	0.12	0.66	0	9.28	0.51	0.06			0.12		0.21	9.28		0.41			0.12	1.74	0.05	0.22	9.28	44.54	0.13	1.1			0.12	1.61	0.13	9.28	3.14	0.26
	0.37	2.23	0.57	39.35	2.1	0.17			0.37			39.35					0.37	1.88	1.57		39.35	62.28	0.05				0.37	0.76		39.35	1.07
	1.43	0.34	0.27	11.51	0.58	0.14			1.43			11.51					1.43	0.83	0.05		11.51	41.03	0.09				1.43	0.8		11.51	4.6
	0.82	0.09	0.16	17.29	0.83	0.46			0.82			17.29					0.82	2.11	0		17.29	54.4	0.43				0.82	0.96		17.29	2.87
	2.59	2.33	0.29	18.89	0.24	0.3			2.59			18.89					2.59	1.38	0.25		18.89	46.43	0.04				2.59	2.31		18.89	1.44
	3	0.6	0.26	2.5	0.66	0			3			2.5					3	1.02	0.06		2.5	73.94	0.46				3	1.98		2.5	1.68
	1.47	0.62	0.09	17.4	0.71	0.12			1.47			17.4					1.47	1.15	0		17.4	54.46	0				1.47	1.46		17.4	3.63
	0.93	0.38	0.15	15.1	0.21	0.81			0.93			15.1					0.93	0.82	0.31		15.1	46.15	0				0.93			15.1
	0.92	0.18	0.24	6.88	0.17	0.18			0.92			6.88					0.92	0.77	0.23		6.88	76.19	0.8				0.92			6.88
	0.42	0.44	0.2	15.7	0.09	0.24			0.42			15.7					0.42	1.25	0		15.7	61.62	0.58				0.42			15.7
	1.97	0.19	0.25	6.49	0.02	0.5			1.97			6.49					1.97	1.15	1.04		6.49	29.47	0				1.97			6.49
	0.53	0.4	0.34	24.46	0.05				0.53			24.46					0.53	1.22	0.7		24.46	60	0.15				0.53			24.46
	1.26	0.45	0.16	7.36	0				1.26			7.36					1.26	1.64	0.14		7.36	60					1.26			7.36
	0.84	1	0.21	8.17	0.03				0.84			8.17					0.84	1.02			8.17	49.37					0.84			8.17
	0.26	1	0.38	1.52	0.63				0.26			1.52					0.26	2.27			1.52	72.04					0.26			1.52
	0.73	0.48	0.06	3.62	0.8				0.73			3.62					0.73	1.34			3.62	48.78					0.73			3.62
	0.43	0.23	0.2	3	0.93				0.43			3					0.43	1.16			3	62.5					0.43			3
	0.24	0.52		6.85	0.85				0.24			6.85					0.24				6.85						0.24			6.85
	0.58	0.17		3.38	0.36				0.58			3.38					0.58				3.38						0.58			3.38
	0.32	0.13		8.9	0.75				0.32			8.9					0.32				8.9						0.32			8.9
	0.49	1.24		4.05	0.29				0.49			4.05					0.49				4.05						0.49			4.05
	1.11	0.19		4.77	1.85				1.11			4.77					1.11				4.77						1.11			4.77
	0.95	0.33		3.78	0.32				0.95			3.78					0.95				3.78						0.95			3.78
	0.66	0.33		4.39	1.05				0.66			4.39					0.66				4.39						0.66			4.39
	0.31	0.76		9.46	2.19				0.31			9.46					0.31				9.46						0.31			9.46
	0.67	0.09		20	0.38				0.67			20					0.67				20						0.67			20
	0.47	0.5		16.2	0.29				0.47			16.2					0.47				16.2						0.47			16.2
	0.47	0.11		9.18	1.04				0.47			9.18					0.47				9.18						0.47			9.18
	0.29	0.51		23.9	0.68				0.29			23.9					0.29				23.9						0.29			23.9
	0.09	0.68		5.3	0.2				0.09			5.3					0.09				5.3						0.09			5.3
	2.35	0.5		15	0.2				2.35			15					2.35				15						2.35			15
	1.25	0.73		16.3	0.77				1.25			16.3					1.25				16.3						1.25			16.3
	5	0.02		20.8	0.17				5			20.8					5				20.8						5			20.8
	2.05	0.45		8.95	0.28				2.05			8.95					2.05				8.95						2.05			8.95
	4.09	0.24		8.29	0.27				4.09			8.29					4.09				8.29						4.09			8.29
	6.15	0		6.32	0.26				6.15			6.32					6.15				6.32						6.15			6.32
	0.57	0.07		13.54	1.06				0.57			13.54					0.57				13.54						0.57			13.54
	0.56	0.58		16.8	0.19				0.56			16.8					0.56				16.8						0.56			16.8
	0.91	0.69		3.16	0.1				0.91			3.16					0.91				3.16						0.91			3.16
	2.65	0.3		7.2	2.65				2.65			7.2					2.65				7.2						2.65			7.2
	0.56	0.05		15.65	1.26				0.56			15.65					0.56				15.65						0.56			15.65
	1.26	0.82		8.65	1.31				1.26			8.65					1.26				8.65						1.26			8.65
	0.51	1.32		3.26					0.51			3.26					0.51				3.26						0.51			3.26
	0.41			2.69					0.41			2.69					0.41				2.69						0.41			2.69
	0.52			6.85					0.52			6.85					0.52				6.85						0.52			6.85
	1			4.24					1			4.24					1				4.24						1			4.24
	0.21			10.29					0.21			10.29					0.21				10.29						0.21			10.29
	0.18			3.62					0.18			3.62					0.18				3.62						0.18			3.62
	0.13			9					0.13			9					0.13				9						0.13			9
	0.66			11.83					0.66			11.83					0.66				11.83						0.66			11.83
	0.38			13.3					0.38			13.3					0.38				13.3						0.38			13.3
	0.18			7.6					0.18			7.6					0.18				7.6						0.18			7.6
	1.46			6.4					1.46			6.4					1.46				6.4						1.46			6.4
	0.25			5.61					0.25			5.61					0.25				5.61						0.25			5.61
	0.7			16.48					0.7			16.48					0.7				16.48						0.7			16.48
	0.4			5.5					0.4			5.5					0.4				5.5						0.4			5.5
	2.4			6.96					2.4			6.96					2.4				6.96						2.4			6.96
	0.28			9.27					0.28			9.27					0.28				9.27						0.28			9.27
	0.75			8.03					0.75			8.03					0.75				8.03						0.75			8.03
	0.36			3.6					0.36			3.6					0.36				3.6						0.36			3.6
	0.29			10.6					0.29			10.6					0.29				10.6						0.29			10.6
	0.47			10					0.47			10					0.47				10						0.47			10
	0.51			3.7					0.51			3.7					0.51				3.7						0.51			3.7
	0.19			3					0.19			3					0.19				3						0.19			3
	0.29			7					0.29			7					0.29				7						0.29			7
	1.08			5.3					1.08			5.3					1.08				5.3						1.08			5.3
	1.73			4.55					1.73			4.55					1.73				4.55						1.73			4.55
	0.9			2.2					0.9			2.2					0.9				2.2						0.9			2.2
	1.53			4					1.53			4					1.53				4						1.53			4
	0.98			3.5					0.98			3.5					0.98				3.5						0.98			3.5
	0.83			7.5					0.83			7.5					0.83				7.5						0.83			7.5
	1.09			29.8					1.09			29.8					1.09				29.8						1.09			29.8
	1.42			18					1.42			18					1.42				18						1.42			18
	0.65			13.14					0.65			13.14					0.65				13.14						0.65			13.14
	1.17			24					1.17			24					1.17				24						1.17			24
	0.36			10					0.36			10					0.36				10						0.36			10
	0.2			4.17					0.2			4.17					0.2				4.17						0.2			4.17
	0.45			7.69					0.45			7.69					0.45				7.69						0.45			7.69
	0.92			17.2					0.92			17.2					0.92				17.2						0.92			17.2
	0.33			10.21					0.33			10.21					0.33				10.21						0.33			10.21
	0.58			6.48					0.58			6.48					0.58				6.48						0.58			6.48
	0.46			3.3					0.46			3.3					0.46				3.3						0.46			3.3
	0.49			4					0.49			4					0.49				4						0.49			4
	0.39			10					0.39			10					0.39				10						0.39			10
	0.29			9.07					0.29			9.07					0.29				9.07						0.29			9.07
	0.54			2.6					0.54			2.6					0.54				2.6						0.54			2.6
	1.26			9.6					1.26			9.6					1.26				9.6						1.26			9.6
	0.84			7.36					0.84			7.36					0.84				7.36						0.84			7.36
	0.26			8.17					0.26			8.17					0.26				8.17						0.26			8.17
	0.73			1.52					0.73			1.52					0.73				1.52						0.73			1.52
	0.43			3.62					0.43			3.62					0.43				3.62						0.43			3.62
	0.24			3					0.24			3					0.24				3						0.24			3
	0.88			6.85					0.88			6.85					0.88				6.85						0.88			6.85
	0.8			4.84					0.8			4.84					0.8				4.84						0.8			4.84
	1.26			5.16					1.26			5.16					1.26				5.16						1.26			5.16
	0.99			3.87					0.99			3.87					0.99				3.87						0.99			3.87
	0.55			13.95					0.55			13.95					0.55				13.95						0.55			13.95
	0.66			9.52					0.66			9.52					0.66				9.52						0.66			9.52
	0.84			26.36					0.84			26.36					0.84				26.36						0.84			26.36
	0.12			4.37					0.12			4.37					0.12				4.37						0.12			4.37
	0.26			4.27					0.26			4.27					0.26				4.27						0.26			4.27
	0.38			10.66					0.38			10.66					0.38				10.66						0.38			10.66
	1.33			6.58					1.33			6.58					1.33				6.58						1.33			6.58
	0.88			4.46					0.88			4.46					0.88				4.46						0.88			4.46
	1.7			4.62					1.7			4.62					1.7				4.62						1.7			4.62
	0.88			8.16					0.88			8.16					0.88				8.16						0.88			8.16
	0.43			5.56					0.43			5.56					0.43				5.56						0.43			5.56
	2.98			3.86					2.98			3.86					2.98				3.86						2.98			3.86
	2.69			10.48					2.69			10.48					2.69				10.48						2.69			10.48
	1.23			19.15					1.23			19.15					1.23				19.15						1.23			19.15
	1.73			18.6					1.73			18.6					1.73				18.6						1.73			18.6
	0.3			18.53					0.3			18.53					0.3				18.53						0.3			18.53
	0.76			11.91					0.76			11.91					0.76				11.91						0.76			11.91
	1.45			13.13					1.45			13.13					1.45				13.13						1.45			13.13
	1.06			13.8					1.06			13.8					1.06				13.8						1.06			13.8
				35								35									35									35

## Sheet: Feuil4
Fig 4a										Fig 4b														Fig 4c										Fig 4d
	WT	rad5Δ	mph1Δ	rad5Δ mph1Δ	WT	rad5Δ	mph1Δ	rad5Δ mph1Δ			WT	mre11Δ	exo1Δ	sgs1Δ	pif1-m2	pif1-m2 dna2Δ	WT	mre11Δ	exo1Δ	sgs1Δ	pif1-m2	pif1-m2 dna2Δ			WT	rad1Δ	mus81Δ	mus81Δ yen1Δ	WT	rad1Δ	mus81Δ	mus81Δ yen1Δ			WT	pol32Δ	rev3Δ	pol32Δ rev3Δ	WT	pol32Δ	rev3Δ	pol32Δ rev3Δ
	0.13	0.49	0.94	0.93	8.84	15.91	6.88	3.62			0.13	1.7	0.3	0.41	0.34	0.53	8.84	2.18	0.93	8.6	10.91	3.9			0.13	0.32	0.5	0.08	8.84	0.97	17.83	17.2			0.13	0.27	2.15	0.44	8.84	3.79	29.7	0.64
	0.23	0.61	0.97	0.22	2.57	12.67	5.18	1.12			0.23	0.33	1.25	1.24	1.03	1.17	2.57	3.52	0.14	8.28	3.64	2.5			0.23	0.56	1.23	0.24	2.57	1.03	11.38	15.8			0.23	0.38	0.48	0.26	2.57	2.04	22.79	2.08
	0.49	0.64	0.52	0.45	6.96	9.55	4.55	0.71			0.49	0.39	0.63	2.48	0.13	0.66	6.96	1.59	0.31	11.25	4.95	14.6			0.49	0.45	2.2	0.29	6.96	0.92	18.28	12.5			0.49	0.1	0.29	0.6	6.96	7.71	21.36	1.6
	1.64	1.18	0.65	2	17.76	15.58	2.5	0.28			1.64	0.3	1.04	1.6	0.48	0.88	17.76	1.33	0.63	4.4	6.77	1.95			1.64	0.13	0.51	0.27	17.76	0.05	22.33	18.24			1.64	0.11	1.19	0.35	17.76	0.79	10.29	0.9
	0.17	0.56	0.81	0.28	8.08	2.05	1.52	1.06			0.17	0.08	1.13	1.9	0.5	1.43	8.08	2.51	0.83	18.63	8.29	1.07			0.17	0.06	0.31	1.75	8.08	0.43	31.33	15.1			0.17	0.11	0.5	1.04	8.08	0.74	12.77	3.61
	0.26	0.47	0.25	0.29	15.81	0.79	2.04	0.74			0.26	0.28	1.86	2.83	0.53	2.13	15.81	2.41	0.7	14.78	3.81	3.65			0.26	0.25	0.47	0.18	15.81	0.38	4.21	20.7			0.26	0.58	1.52	0.2	15.81	1.69	13.52	4.3
	0.29	0.6	0.47	0.13	7.08	8.2	6.9	0.84			0.29	0.02	0.43	0.57	0.66	0.36	7.08	1.07	0.25	20.24	9.31	1.71			0.29	0.12	1.58	0	7.08	6.11	7.78	17.08			0.29	1.86	1.13		7.08	3.13	14.48	0.83
	1.03	1.6	0.75	0.2	15.25	10	11.64	2.24			1.03	0.03	1.49	0	0.63	0.55	15.25	3.67	0.74	10.83	7.46	2.08			1.03	0.24	0.55	0.09	15.25	1.65	5.95	10.68			1.03	0.63	0.58		15.25	2.12	5.52	1.03
	0.35	0.1	1.28	0.26	7.07	25.8	14.36	0.82			0.35	0.14	0.27	0.04	0.67	0.41	7.07	3.9	1.02	8.29	10.76	2.2			0.35	0.28	0.64	0.11	7.07	1.32	37.33	8.92			0.35	0.3	1.66		7.07	3.06	8.21	3.35
	0.54	1.2	0.79	0.9	10.99	8.5	5.27	1.17			0.54	0.11	0.49	0.48	0.08	0.67	10.99	5.56	0.31	4.53	6.58	6.36			0.54	0.19	0.96	0.23	10.99	1.58	7.94	11.75			0.54	0.24	0.45		10.99	1.38	8.52	1.79
	0.46	0.5	1.16	0.88	9.9	15.7	7	1.14			0.46	0.04	0.85	0.45	0.36	0.91	9.9	0.5	0.36	6.96	16.34	1.08			0.46	0.25	0.43	0.07	9.9	2.32	16.66	16.35			0.46	0.07	0.79		9.9	2.87	12.26	1.64
	0.12	0.8	0.52	0.28	9.28	16.8	1.3	3.85			0.12	0.26	0.33	0.88	0.43	0.23	9.28	2	0.22	13.94	7.11	1.18			0.12	0.14	0.63	0.1	9.28	0.27	4.83	12.71			0.12	0.12	1.27		9.28	4.18	12.98	2.76
	0.37	1.5		0.03	39.35	12.2		1.13			0.37		0.85	1.19			39.35		0.45	13.52					0.37		0.74	0.08	39.35		14.35				0.37	0.54			39.35	4.09
	1.43	2.7		0.21	11.51	5.9		0.63			1.43		0.94	1			11.51		0.3	8.51					1.43		0.78	0.11	11.51		9.63				1.43	0.26			11.51	1.44
	0.82	1		0.13	17.29	10.2		2.29			0.82			1.28			17.29			28.95					0.82		0.87	0.11	17.29		25				0.82	0.17			17.29	1.87
	2.59	1		0.19	18.89	14.5		4.4			2.59			1.13			18.89			38					2.59		0.88	0.29	18.89		15				2.59	0.24			18.89	2.48
	3	1		0.16	2.5	9.2		3.95			3			2.29			2.5			39.7					3		2.02	0.11	2.5		14.87				3	0.47			2.5	1.06
	1.47	2.4		0.14	17.4	4.4		3.13			1.47			1.29			17.4			33.9					1.47		1	0.1	17.4		12.5				1.47	0.82			17.4	3.7
	0.93	1.9		0.1	15.1	4.16		2.7			0.93			1.16			15.1			42.86					0.93		0.78		15.1		4.12				0.93				15.1	2.23
	0.92	1.3		0.19	6.88	5.26		2.29			0.92			0.93			6.88			58					0.92		1.52		6.88		5.59				0.92				6.88	0.52
	0.42	2		0.65	15.7	14.8		3.87			0.42			0.83			15.7								0.42		0.67		15.7		13.2				0.42				15.7	3.23
	1.97	7		0.71	6.49	27.9		1.62			1.97			0.8			6.49								1.97		0.6		6.49		7.67				1.97				6.49	0.9
	0.53	0.69		0.16	24.46	16.36		1.25			0.53			0.62			24.46								0.53		1.54		24.46		14.29				0.53				24.46	0.76
	1.26	2.25		0.65	7.36	3.44		5.56			1.26			1.24			7.36								1.26		0.72		7.36		5.32				1.26				7.36	1.21
	0.84	0.3			8.17	5.48					0.84						8.17								0.84		0.39		8.17		4				0.84				8.17
	0.26	0.34			1.52	18.26					0.26						1.52								0.26		1.08		1.52		8.71				0.26				1.52
	0.73	0.4			3.62	13.75					0.73						3.62								0.73		0.48		3.62		5.29				0.73				3.62
	0.43	1.5			3	3.6					0.43						3								0.43		0.58		3		7.2				0.43				3
	0.24	0.6			6.85	9.5					0.24						6.85								0.24		0.45		6.85		3.7				0.24				6.85
	0.58	0.63			3.38	4.44					0.58						3.38								0.58		0.49		3.38		11.14				0.58				3.38
	0.32				8.9						0.32						8.9								0.32				8.9						0.32				8.9
	0.49				4.05						0.49						4.05								0.49				4.05						0.49				4.05
	1.11				4.77						1.11						4.77								1.11				4.77						1.11				4.77
	0.95				3.78						0.95						3.78								0.95				3.78						0.95				3.78
	0.66				4.39						0.66						4.39								0.66				4.39						0.66				4.39
	0.31				9.46						0.31						9.46								0.31				9.46						0.31				9.46
	0.67				20						0.67						20								0.67				20						0.67				20
	0.47				16.2						0.47						16.2								0.47				16.2						0.47				16.2
	0.47				9.18						0.47						9.18								0.47				9.18						0.47				9.18
	0.29				23.9						0.29						23.9								0.29				23.9						0.29				23.9
	0.09				5.3						0.09						5.3								0.09				5.3						0.09				5.3
	2.35				15						2.35						15								2.35				15						2.35				15
	1.25				16.3						1.25						16.3								1.25				16.3						1.25				16.3
	5				20.8						5						20.8								5				20.8						5				20.8
	2.05				8.95						2.05						8.95								2.05				8.95						2.05				8.95
	4.09				8.29						4.09						8.29								4.09				8.29						4.09				8.29
	6.15				6.32						6.15						6.32								6.15				6.32						6.15				6.32
	0.57				13.54						0.57						13.54								0.57				13.54						0.57				13.54
	0.56				16.8						0.56						16.8								0.56				16.8						0.56				16.8
	0.91				3.16						0.91						3.16								0.91				3.16						0.91				3.16
	2.65				7.2						2.65						7.2								2.65				7.2						2.65				7.2
	0.56				15.65						0.56						15.65								0.56				15.65						0.56				15.65
	1.26				8.65						1.26						8.65								1.26				8.65						1.26				8.65
	0.51				3.26						0.51						3.26								0.51				3.26						0.51				3.26
	0.41				2.69						0.41						2.69								0.41				2.69						0.41				2.69
	0.52				6.85						0.52						6.85								0.52				6.85						0.52				6.85
	1				4.24						1						4.24								1				4.24						1				4.24
	0.21				10.29						0.21						10.29								0.21				10.29						0.21				10.29
	0.18				3.62						0.18						3.62								0.18				3.62						0.18				3.62
	0.13				9						0.13						9								0.13				9						0.13				9
	0.66				11.83						0.66						11.83								0.66				11.83						0.66				11.83
	0.38				13.3						0.38						13.3								0.38				13.3						0.38				13.3
	0.18				7.6						0.18						7.6								0.18				7.6						0.18				7.6
	1.46				6.4						1.46						6.4								1.46				6.4						1.46				6.4
	0.25				5.61						0.25						5.61								0.25				5.61						0.25				5.61
	0.7				16.48						0.7						16.48								0.7				16.48						0.7				16.48
	0.4				5.5						0.4						5.5								0.4				5.5						0.4				5.5
	2.4				6.96						2.4						6.96								2.4				6.96						2.4				6.96
	0.28				9.27						0.28						9.27								0.28				9.27						0.28				9.27
	0.75				8.03						0.75						8.03								0.75				8.03						0.75				8.03
	0.36				3.6						0.36						3.6								0.36				3.6						0.36				3.6
	0.29				10.6						0.29						10.6								0.29				10.6						0.29				10.6
	0.47				10						0.47						10								0.47				10						0.47				10
	0.51				3.7						0.51						3.7								0.51				3.7						0.51				3.7
	0.19				3						0.19						3								0.19				3						0.19				3
	0.29				7						0.29						7								0.29				7						0.29				7
	1.08				5.3						1.08						5.3								1.08				5.3						1.08				5.3
	1.73				4.55						1.73						4.55								1.73				4.55						1.73				4.55
	0.9				2.2						0.9						2.2								0.9				2.2						0.9				2.2
	1.53				4						1.53						4								1.53				4						1.53				4
	0.98				3.5						0.98						3.5								0.98				3.5						0.98				3.5
	0.83				7.5						0.83						7.5								0.83				7.5						0.83				7.5
	1.09				29.8						1.09						29.8								1.09				29.8						1.09				29.8
	1.42				18						1.42						18								1.42				18						1.42				18
	0.65				13.14						0.65						13.14								0.65				13.14						0.65				13.14
	1.17				24						1.17						24								1.17				24						1.17				24
	0.36				10						0.36						10								0.36				10						0.36				10
	0.2				4.17						0.2						4.17								0.2				4.17						0.2				4.17
	0.45				7.69						0.45						7.69								0.45				7.69						0.45				7.69
	0.92				17.2						0.92						17.2								0.92				17.2						0.92				17.2
	0.33				10.21						0.33						10.21								0.33				10.21						0.33				10.21
	0.58				6.48						0.58						6.48								0.58				6.48						0.58				6.48
	0.46				3.3						0.46						3.3								0.46				3.3						0.46				3.3
	0.49				4						0.49						4								0.49				4						0.49				4
	0.39				10						0.39						10								0.39				10						0.39				10
	0.29				9.07						0.29						9.07								0.29				9.07						0.29				9.07
	0.54				2.6						0.54						2.6								0.54				2.6						0.54				2.6
	1.26				9.6						1.26						9.6								1.26				9.6						1.26				9.6
	0.84				7.36						0.84						7.36								0.84				7.36						0.84				7.36
	0.26				8.17						0.26						8.17								0.26				8.17						0.26				8.17
	0.73				1.52						0.73						1.52								0.73				1.52						0.73				1.52
	0.43				3.62						0.43						3.62								0.43				3.62						0.43				3.62
	0.24				3						0.24						3								0.24				3						0.24				3
	0.88				6.85						0.88						6.85								0.88				6.85						0.88				6.85
	0.8				4.84						0.8						4.84								0.8				4.84						0.8				4.84
	1.26				5.16						1.26						5.16								1.26				5.16						1.26				5.16
	0.99				3.87						0.99						3.87								0.99				3.87						0.99				3.87
	0.55				13.95						0.55						13.95								0.55				13.95						0.55				13.95
	0.66				9.52						0.66						9.52								0.66				9.52						0.66				9.52
	0.84				26.36						0.84						26.36								0.84				26.36						0.84				26.36
	0.12				4.37						0.12						4.37								0.12				4.37						0.12				4.37
	0.26				4.27						0.26						4.27								0.26				4.27						0.26				4.27
	0.38				10.66						0.38						10.66								0.38				10.66						0.38				10.66
	1.33				6.58						1.33						6.58								1.33				6.58						1.33				6.58
	0.88				4.46						0.88						4.46								0.88				4.46						0.88				4.46
	1.7				4.62						1.7						4.62								1.7				4.62						1.7				4.62
	0.88				8.16						0.88						8.16								0.88				8.16						0.88				8.16
	0.43				5.56						0.43						5.56								0.43				5.56						0.43				5.56
	2.98				3.86						2.98						3.86								2.98				3.86						2.98				3.86
	2.69				10.48						2.69						10.48								2.69				10.48						2.69				10.48
	1.23				19.15						1.23						19.15								1.23				19.15						1.23				19.15
	1.73				18.6						1.73						18.6								1.73				18.6						1.73				18.6
	0.3				18.53						0.3						18.53								0.3				18.53						0.3				18.53
	0.76				11.91						0.76						11.91								0.76				11.91						0.76				11.91
	1.45				13.13						1.45						13.13								1.45				13.13						1.45				13.13
	1.06				13.8						1.06						13.8								1.06				13.8						1.06				13.8
					35												35												35										35

## Sheet: Feuil5
Supplementary Fig 2b						Supplementary Fig 2c							Supplementary Fig 2d						Supplementary Fig 2e
	WT	MMS 0.02%	CPT 3μg.mL-1	HU 10mM				no drug	MMS 0.02%	CPT 3μg.mL-1	HU 10mM			no drug	MMS 0.02%	HU 200mM	HU 400mM			WT +MMS 0.005%	rad51Δ + MMS 0.005%	rad59Δ + MMS 0.005%	WT + CPT 0.5μg.mL-1	rad51Δ + CPT 0.5μg.mL-1	rad59Δ + CPT 0.5μg.mL-1
	0.13	18	16	1.86			inversions	19	8	32	4			1.36	4.15	1.61	2.25			14.87	0.03	0.54	2.25	0.02	0
	0.23	17	3.42	1.3			conversions	21	16	16	5			1.2	10.16	1.51	2.21			21	0.17	0.51	3.8	0.02	0.05
	0.49	17.37	14.78	1.22			not determined	0	0	1	0			1.49	4.73	2.3	1.17			11.36	0.1	2	1.72	0.01	0.06
	1.64	16.15	10	2.8																20.45	0	1.03	2.9	0.01	0.03
	0.17	15.38	17.65	1.46																13.25	0.94	1.02	1.92	0.02	0
	0.26	9.13	14.21	1.8																13.88	0.01	1.03	1.57	0	0.04
	0.29	13.55	11.07	1.68
	1.03	26.25	12.78	1.5
	0.35	16.8	10	1.06
	0.54	17.14	3.66
	0.46	6.8	11.54
	0.12	20	7.6
	0.37	28.75	5.6
	1.43	19.76	3.18
	0.82	14.78	10.88
	2.59	17.94	9.57
	3	22.89	5.64
	1.47	30	1.82
	0.93	18	2.2
	0.92	17	1.33
	0.42	17.37
	1.97	16.15
	0.53	15.38
	1.26	9.13
	0.84	13.55
	0.26	26.25
	0.73	16.8
	0.43	17.14
	0.24	6.8
	0.58	20
	0.32	28.6
	0.49	9.66
	1.11	18.95
	0.95	10
	0.66	16
	0.31	3.42
	0.67	14.78
	0.47	10
	0.47	17.65
	0.29	14.21
	0.09	11.07
	2.35	12.78
	1.25	10
	5	3.66
	2.05	11.54
	4.09	7.6
	6.15
	0.57
	0.56
	0.91
	2.65
	0.56
	1.26
	0.51
	0.41
	0.52
	1
	0.21
	0.18
	0.13
	0.66
	0.38
	0.18
	1.46
	0.25
	0.7
	0.4
	2.4
	0.28
	0.75
	0.36
	0.29
	0.47
	0.51
	0.19
	0.29
	1.08
	1.73
	0.9
	1.53
	0.98
	0.83
	1.09
	1.42
	0.65
	1.17
	0.36
	0.2
	0.45
	0.92
	0.33
	0.58
	0.46
	0.49
	0.39
	0.29
	0.54
	1.26
	0.84
	0.26
	0.73
	0.43
	0.24
	0.88
	0.8
	1.26
	0.99
	0.55
	0.66
	0.84
	0.12
	0.26
	0.38
	1.33
	0.88
	1.7
	0.88
	0.43
	2.98
	2.69
	1.23
	1.73
	0.3
	0.76
	1.45
	1.06

## Sheet: Feuil6
Supplementary Fig 3a						Supplementary Fig 3b					Supplementary Fig 3c
		WT	mph1Δ	mph1Δ rad5Δ				WT	mus81Δ yen1Δ				WT	pol32Δ
	inversions	21	13	16			inversions	21	18			inversions	21	28
	conversions	19	10	4			conversions	19	8			conversions	19	13
	not determined	0	1	5			not determined	0	0			not determined	0	1
